# Supplementary material for: The Dual Burden of Hepatitis B and C Among Drug Users in Asia: The First Systematic Review and Meta-Analysis
Source: Pathogens. 2025 Apr 7;14(4):360. doi: 10.3390/pathogens14040360 (PMC12030361; doi:10.3390/pathogens14040360)
Supplement: Supplementary file 1 [file pathogens-14-00360-s001.zip]

Archive with 4 entries (3 files):
- pathogens-3554250-supplementary/
- pathogens-3554250-supplementary/M1-SEARCH STRATEGY FOR HBV_HCV.pdf
- pathogens-3554250-supplementary/M2-HBV_HCV QUALITY OF INCLUDED STUDIES BY JBI CRITICAL APPRAISAL CHECKLIST FOR STUDIES REPORTING PREVALENCE DATA.pdf
- pathogens-3554250-supplementary/pathogens-3554250-supplementary.zip
